# Supplementary material for: IBD Patients with Primary or Secondary Nonresponse to Ustekinumab Benefit from Dose Escalation or Reinduction
Source: J Clin Med. 2024 Jul 9;13(14):3993. doi: 10.3390/jcm13143993 (PMC11277193; doi:10.3390/jcm13143993)
Supplement: Supplementary file 1 [file jcm-13-03993-s001.zip]

Archive with 1 entries (1 files):
- jcm-2979688-supplementary.pdf
